# Supplementary material for: Development of DNA Aptamers Against Leishmania infantum GP63 Protein for Therapeutic and Diagnostic Applications
Source: Pharmaceutics. 2026 Feb 28;18(3):304. doi: 10.3390/pharmaceutics18030304 (PMC13029188; doi:10.3390/pharmaceutics18030304)
Supplement: Supplementary file 1 [file pharmaceutics-18-00304-s001.zip]

Archive with 1 entries (1 files):
- pharmaceutics-4091315-supplementary.pdf
